# Supplementary material for: Identification and Characterization of Glycoproteins and Their Responsive Patterns upon Ethylene Stimulation in the Rubber Latex
Source: Int J Mol Sci. 2020 Jul 25;21(15):5282. doi: 10.3390/ijms21155282 (PMC7432319; doi:10.3390/ijms21155282)
Supplement: Supplementary file 1 [file ijms-21-05282-s001.zip]

Archive with 4 entries (3 files):
- ijms-879232-SI-to proofreading/
- ijms-879232-SI-to proofreading/Figure S1 MS identification of all the glycosylated proteins in 2-DE gel.docx
- ijms-879232-SI-to proofreading/Table S1 All proteins idenfied from 2-DE gels.xlsx
- ijms-879232-SI-to proofreading/Table S2  DAGPs MS from 2-DE gels.xlsx
